# Supplementary material for: Assembly and comparative analysis of the complete mitochondrial genome of three Macadamia species (M. integrifolia, M. ternifolia and M. tetraphylla)
Source: PLoS One. 2022 May 3;17(5):e0263545. doi: 10.1371/journal.pone.0263545 (PMC9064092; doi:10.1371/journal.pone.0263545)
Supplement: S1 Table — (XLSX) [file pone.0263545.s001.xlsx]

## Sheet: Sheet1
Group of genes	Gene/ element	Size(bp)	GC_ Percent	AminoAcids (aa)	InferredInitiation Codon	Inferred TerminationCodon
ATP synthase	atp1	1530	0.4529	509	ATG	TGA
	atp4	597	0.4305	198	ATG	TAG
	atp6	783	0.3908	260	ACG	TAA
	atp8	480	0.4063	159	ATG	TAA
	atp9	225	0.4667	74	ATG	CAA
Cytochrome c biogenesis	ccmB(2)	621621	0.4283	206	ATG	TGA
	ccmC	771	0.4423	256	ATG	TAA
	ccmFCa	1356	0.4653	451	ATG	TAA
	ccmFN	1734	0.4758	577	ATG	TGA
Ubichinol cytochrome c reductase	cob	1182	0.4239	393	ATG	TGA
Cytochrome c oxidase	cox1	1584	0.4426	527	ACG	TAA
	cox2a	822	0.4234	273	ATG	TAG
	cox3	798	0.4511	265	ATG	TGA
Maturases	matR	1968	0.5264	655	ATG	TAG
NADH dehydrogenase	nad1a	978	0.4499	325	ACG	TAA
	nad2a	1467	0.409	488	ATG	TAA
	nad3	357	0.4174	118	ATG	TAA
	nad4a	1488	0.4267	495	ATG	TGA
	nad4L	303	0.3729	100	ACG	TAA
	nad5a	1989	0.4178	662	ATG	TAA
	nad6	630	0.4095	209	ATG	TGA
	nad7a	1185	0.4523	394	ATG	TAG
	nad9	573	0.4293	190	ATG	TAA
Ribosomal proteins (LSU)	rpl2a	999	0.5215	332	ATG	CAA
	rpl5	561	0.4474	186	ATG	TAA
	rpl10	516	0.4632	171	ATG	TAA
	rpl16	492	0.4309	163	ATG	TAA
Ribosomal proteins (SSU)	rps1	606	0.4356	201	ATG	TAA
	rps2	648	0.392	215	ATG	CAA
	rps3a	1692	0.4391	563	ATG	TAG
	rps4	1059	0.4051	352	ACG	TAA
	rps7	447	0.4318	148	ATG	TAA
	rps10a	333	0.3904	110	ACG	CGA
	rps11	444	0.4527	147	ATG	CAA
	rps12	378	0.455	125	ATG	TGA
	rps13	351	0.396	116	ATG	TGA
	rps14	303	0.4092	100	ATG	TAG
	rps19(2)	285285	0.4	94	ATG	TAA
Transport membrane protein	sdh3	336	0.372	111	ATG	TGA
	sdh4	450	0.4133	149	ATG	TGA
Ribosomal RNAs	rrn5	119	0.5294
	rrn18	2061	0.5512
	rrn26(2)	3989,3989	0.5302
Transfer RNAs	trnR-CCG	75	0.5733
	trnN-GTTb(2)	75,72	0.4933
	trnD-GTCb	74	0.6351
	trnC-GCA	76	0.5263
	trnQ-TTG	72	0.4722
	trnE-TTC	72	0.5
	trnG-GCC	74	0.5405
	trnH-GTGb(2)	75,75	0.5467
	trnK-TTT	75	0.4667
	trnM-CATb(7)	72,75,73,72,77,72,72	59.72%,46.67%,43.84%,59.72%,44.16%,59.72%,59.72%
	trnF-AAA	75	0.4933
	trnF-GAA	74	0.473
	trnP-TGG	75	0.5467
	trnS-TGA	88	0.5114
	trnS-GCT	91	0.4615
	trnW-CCAb	74	0.5135
	trnY-GTA	84	0.5119
Notes: The numbers after the gene names indicate the duplication number. Lowercase a indicates the genes containing introns, and lowercase b indicates the cp-derived genes
