# Supplementary material for: Assembly and comparative analysis of the complete mitochondrial genome of three Macadamia species (M. integrifolia, M. ternifolia and M. tetraphylla)
Source: PLoS One. 2022 May 3;17(5):e0263545. doi: 10.1371/journal.pone.0263545 (PMC9064092; doi:10.1371/journal.pone.0263545)
Supplement: S2 Table — (XLSX) [file pone.0263545.s002.xlsx]

## Sheet: JG51
No.	Start	Stop	Repeat sequence	Period Size(bp)	Copy Number	Percent Matches
1	41098	41126	AGGAATCAATGAAAC	15	1.9	100
2	43700	43744	TTTGTCTAAGTCACTTCCCTT	21	2.1	95
3	107357	107382	AATCATTCTCAA	12	2.2	100
4	113247	113282	CAGGCTGATTGTAAAT	16	2.3	95
5	119616	119686	CAGCTCGACCACCGGGAGAGAGTGCTCGTAGAT	33	2.2	100
6	142882	142969	GTGCTCTACGATCAGCTCGACCACCGGGAGAGA	33	2.7	100
7	143327	143369	CGAGTCACCTTCTTCTAGGCTC	22	2	100
8	153813	153848	CAGGCTGATTGTAAAT	16	2.3	95
9	169873	169913	GATAACAACAGATTCTCC	18	2.3	95
10	169948	169972	TAACAGCTTA	10	2.5	100
11	169973	170015	ACCCATTCTCCCCTAC	16	2.7	96
12	182985	183009	TTAGCCAGCCATA	13	1.9	100
13	233894	233929	CAGGCTGATTGTAAAT	16	2.3	95
14	244677	244704	GTTATAGAACTAGG	14	2	100
15	337129	337153	CTGAAGCAGCAG	12	2.1	100
16	348406	348441	AAAGAAAGCGAATACA	16	2.3	95
17	361365	361447	GTGCTCTACGATCAGCTCGACCACCGGGAGAGA	33	2.5	98
18	414984	415056	ATCAGCTCGACCACCGGGAGAGAGTGGTCTACG	33	2.2	100
19	422474	422556	AGCTGATCGTAGAGCACTCTCTCCCGGTGGTCG	33	2.5	100
20	448302	448347	CATGTTTGAAAGGGATATCGCTGA	24	1.9	95
21	546714	546825	TCTACGATCAGCTCGACCACCGGGAGAGAGTGG	33	3.4	97
22	609906	609935	ATATATTTCA	10	3	100
23	617234	617279	ATGGCTAGCGCTACCTCACCTTC	25	1.9	100
24	671081	671163	GTGCTCTACGATCAGCTCGACCACCGGGAGAGA	33	2.5	100
25	678581	678653	AGCTGATCGTAGACCACTCTCTCCCGGTGGTCG	33	2.2	100
