# Supplementary material for: Assembly and comparative analysis of the complete mitochondrial genome of three Macadamia species (M. integrifolia, M. ternifolia and M. tetraphylla)
Source: PLoS One. 2022 May 3;17(5):e0263545. doi: 10.1371/journal.pone.0263545 (PMC9064092; doi:10.1371/journal.pone.0263545)
Supplement: S3 Table — (XLSX) [file pone.0263545.s003.xlsx]

## Sheet: Sheet1
No.	Start	Stop	Repeat sequence	Period Size(bp)	Copy Number	Percent Matches
1	107357	107382	AATCATTCTCAA	12	2.2	100
2	113247	113282	CAGGCTGATTGTAAAT	16	2.3	95
3	119616	119686	CAGCTCGACCACCGGGAGAGAGTGCTCTACGAT	33	2.2	100
4	142882	142969	GTGCTCTACGATCAGCTCGACCACCGGGAGAGA	33	2.7	100
5	143327	143369	CGAGTCACCTTCTTCTAGGCTC	22	2	100
6	153813	153848	CAGGCTGATTGTAAAT	16	2.3	95
7	169873	169913	GATAACAACAGATTCTCC	18	2.3	95
8	169948	169972	TAACAGCTTA	10	2.5	100
9	169973	170015	ACCCATTCTCCCCTAC	16	2.7	96
10	182984	183008	TTAGCCAGCCATA	13	1.9	100
11	233892	233927	CAGGCTGATTGTAAAT	16	2.3	95
12	244675	244702	GTTATAGAACTAGG	14	2	100
13	337134	337158	CTGAAGCAGCAG	12	2.1	100
14	348411	348446	AAAGAAAGCGAATACA	16	2.3	95
15	414987	415059	ATCAGCTCGACCACCGGGAGAGAGTGGTCTACG	33	2.2	100
16	422477	422559	AGCTGATCGTAGAGCACTCTCTCCCGGTGGTCG	33	2.5	100
17	448305	448350	CATGTTTGAAAGGGATATCGCTGA	24	1.9	95
18	609910	609939	ATATATTTCA	10	3	100
19	617238	617283	ATGGCTAGCGCTACCTCACCTTC	25	1.9	100
20	671085	671167	GTGCTCTACGATCAGCTCGACCACCGGGAGAGA	33	2.5	100
21	678585	678657	AGCTGATCGTAGACCACTCTCTCCCGGTGGTCG	33	2.2	100
