# Supplementary material for: Assembly and comparative analysis of the complete mitochondrial genome of three Macadamia species (M. integrifolia, M. ternifolia and M. tetraphylla)
Source: PLoS One. 2022 May 3;17(5):e0263545. doi: 10.1371/journal.pone.0263545 (PMC9064092; doi:10.1371/journal.pone.0263545)
Supplement: S4 Table — (XLSX) [file pone.0263545.s004.xlsx]

## Sheet: Sheet1
No.	Start	Stop	Repeat sequence	Period Size(bp)	Copy Number	Percent Matches
1	41098	41126	AGGAATCAATGAAAC	15	1.9	100
2	43700	43744	TTTGTCTAAGTCACTTCCCTT	21	2.1	95
3	107352	107377	AATCATTCTCAA	12	2.2	100
4	113242	113277	CAGGCTGATTGTAAAT	16	2.3	95
5	119611	119681	CAGCTCGACCACCGGGAGAGAGTGCTCGTAGAT	33	2.2	100
6	142877	142964	GTGCTCTACGATCAGCTCGACCACCGGGAGAGA	33	2.7	100
7	143322	143364	CGAGTCACCTTCTTCTAGGCTC	22	2	100
8	153808	153843	CAGGCTGATTGTAAAT	16	2.3	95
9	169868	169908	GATAACAACAGATTCTCC	18	2.3	95
10	169943	169967	TAACAGCTTA	10	2.5	100
11	169968	170010	ACCCATTCTCCCCTAC	16	2.7	96
12	182980	183004	TTAGCCAGCCATA	13	1.9	100
13	244662	244689	GTTATAGAACTAGG	14	2	100
14	337114	337138	CTGAAGCAGCAG	12	2.1	100
15	348391	348426	AAAGAAAGCGAATACA	16	2.3	95
16	422459	422541	AGCTGATCGTAGAGCACTCTCTCCCGGTGGTCG	33	2.5	100
17	448287	448332	CATGTTTGAAAGGGATATCGCTGA	24	1.9	95
18	609892	609921	ATATATTTCA	10	3	100
19	617220	617265	ATGGCTAGCGCTACCTCACCTTC	25	1.9	100
20	671062	671144	GTGCTCTACGATCAGCTCGACCACCGGGAGAGA	33	2.5	100
